# Supplementary material for: Major Bloodstream Infection-Causing Bacterial Pathogens and Their Antimicrobial Resistance in South Korea, 2017–2019: Phase I Report From Kor-GLASS
Source: Front Microbiol. 2022 Jan 6;12:799084. doi: 10.3389/fmicb.2021.799084 (PMC8770956; doi:10.3389/fmicb.2021.799084)
Supplement: Supplementary file 2 [file Table_2.XLSX]

## Sheet: Table S2
Table S2. The information of the primers used in this study
Bacterial species	Target	Primer name	Primer sequence	Amplicon size	Reference
S. aureus	mecA	mecA-P4	TCCAGATTACAACTTCACCAGG	162	Oliveira et al. Antimicrob Agents Chemother. 2002;46:2155-61
		mecA-P7	CCACTTCATATCTTGTAACG
	mecC	mecC MFP	GAAAAAAAGGCTTAGAACGCCTC	138	Stegger et al. Clin Microbiol Infect. 2012;18:395-400
		mecC MRP	GAAGATCTTTTCCGTTTTCAGC
	pvl	PVL-F	ATCATTAGGTAAAATGTCTGGACATGATCCA	433	Lina et al. Clin Infect Dis. 1999;29:1128-32
		PVL-R	GCATCAASTGTATTGGATAGCAAAAGC
	tst-1	tsst-F	ATGGCAGCATCAGCTTGATA	350	Johnson et al. J Clin Microbiol. 1991;29:426-30
		tsst-R	TTTCCAATAACCACCCGTTT
	SCCmec typing	CIF2F2	TTCGAGTTGCTGATGAAGAAGG	495	Modified from the Oliveira method (Oliveira et al. Antimicrob Agents Chemother. 2002;46:2155-61)
		CIF2R2	ATTTACCACAAGGACTACCAGC
		KDPF1	AATCATCTGCCATTGGTGATGC	284
		KDPR1	CGAATGAAGTGAAAGAAAGTGG
		MECIP2	ATCAAGACTTGCATTCAGGC	209
		MECIP3	GCGGTTTCAATTCACTTGTC
		SCCmec III J1-F	CATTTGTGAAACACAGTACG	243
		SCCmec III J1-R	GTTATTGAGACTCCTAAAGC
		RIF5F10	ATATACCAAACCCGACAACTACA	414
		RIF5R13	CATAACTTCCCATTCTGCAGATG
		ccrB2-F2	AGTTTCTCAGAATTCGAACG	311
		ccrB2-R2	CCGATATAGAAWGGGTTAGC
		ccrC-F2	GTACTCGTTACAATGTTTGG	449
		ccrC-R2	ATAATGGCTTCATGCTTACC
		SCCmec V J1-F	TTCTCCATTCTTGTTCATCC	377
		SCCmec V J1-R	AGAGACTACTGACTTAAGTGG
		dcs-F2	CATCCTATGATAGCTTGGTC	342
		dcs-R1	CTAAATCATAGCCATGACCG
		MR1_mecA-F	ATGAGATTAGGCATCGTTCC	554
		MR2_mecA-R	TGGATGACAGTACCTGAGCC
	spa type	1095F	AGACGATCCTTCGGTGAGC	Variable	Harmsen et al. J Clin Microbiol. 2003;41:5442-8
		1517R	GCTTTTGCAATGTCATTTACTG
	agr (varaible region 1070bp)	Pan	ATGCACATGGTGCACATGC	PAN-F	Gilot et al. J clin Microbiol. 2002;40:4060-7
		agr1	GTCACAAGTACTATAAGCTGCGAT	439
		agr2	TATTACTAATTGAAAAGTGGCCATAGC	574
		agr3	GTAATGTAATAGCTTGTATAATAATACCCAG	321
		agr4	CGATAATGCCGTAATACCCG	657
E. faecalis E. faecium	vanA	vanA F	AGCTGTACTCTCGCCGGATA	320	This study
		vanA R	CCGGCTTAACAAAAACAGGA
	vanB	vanB F	GGCTCAGAAAATGCGATGAT	250	This study
		vanB R	TGTCAATCAGTGCAGGAAGC
	vanM	vanHM F	CAGCGTGGGGCACAAGTCTGA	377	Teo et al. J Clin Microbiol..2011; 4297–4298
		vanHM R	TGCCGTACGCCAACACGTGA
Gram negative bacilli	blaCTX-M-1	CTXM-1 F	ACCGTCACGCTGTTGTTAGG	819	Jeong et al. J Microbiol Methods. 2015;113:4-9.
		CTXM-1 R	GTCGGTGACGATTTTAGCCG
	blaCTX-M-2	CTXM-2 F	AATGTTAACGGTGATGGCGA	844	Jeong et al. J Microbiol Methods. 2015;113:4-9.
		CTXM-2 R	ACCGTGGGTTACGATTTTCG
	blaCTX-M-9	CTXM-9 F	GTGCAACGGATGATGTTCG	845	Jeong et al. J Microbiol Methods. 2015;113:4-9.
		CTXM-9 R	ATGATTCTCGCCGCTGAAG
	blaCTX-M-25	CTXM-25 F	GTAAGGCGGGCGATGTTAAT	856	Jeong et al. J Microbiol Methods. 2015;113:4-9.
		CTXM-25 R	AACCGTCGGTGACAATTCTG
	blaCMY-1	MOXM F	CAACAACGACAATCCATCCTG	1086	This study
		MOXM R	GTTGCGATTGGCCAGCATG
	blaCMY-2	CIT F	TGATGAAAAAATCGTTATGCTCC	1097	This study
		CIT R	GTTAGGATAGCTTTTGTTTGCC
	blaDHA	DHA F	GTTATCTGCAACACTGATTTCC	1118	This study
		DHA R	CACTCAAAATAGCCTGTGCAG
	blaFOX	FOX F	CATTATCCAGCCGATGCTCAA	1001	This study
		FOX R	TGGCCTCGATGGGATAGTTG
	blaACC	ACC F	GAACACATTGAAGCTGTTATCC	1153	This study
		ACC R	CTTATTCCCTTCCAATGAGCTC
	blaACT	ACT F	GATGACAAAATCCCTAAGCTGT	1098	This study
		ACT R	GGGTTCGGATAGCTTTTATTC
	blaKPC	KPC F	ATGTCACTGTATCGCCGTCT	893	Bradford et al. Clin Infect Dis. 2004;39 55-60
		KPC R	TTTTCAGAGCCTTACTGCCC
	blaGES	GES F	GCGCTTCATTCACGCACTAT	753	This study
		GES R	GCGTAATCTCTCTCCTGGGC
	blaIMP	IMP F	TGAGCAATGTATCTGTATTC	740	Yan et al. Antimicrob Agents Chemother. 2001;45 2224-8
		IMP R	TTAGTTGCTTGGTTTTGATG
	blaVIM	VIM F	TGGTCTACATGACCGCGTCT	766	Touati et al. Antimicrob Agents Chemother. 2013;57 2426-7
		VIM R	CGACTGAGCGATTTGTGTG
	blaNDM-1	NDM-1 F	CAATATTATGCACCCGGTCG	726	Samuelsen et al. J Antimicrob Agents. 2011;66 670-2
		NDM-1 R	ATCATGCTGGCCTTGGGGAA
	blaOXA-23	OXA-23 F	CTCTTTTTCTTTCTGGTTGTAC	776	This study
		OXA-23 R	CAGCTGTTTTAATGATTTCATC
	blaOXA-51	OXA-51 F	GAACATTAAAACACTCTTACTTAT	823	This study
		OXA-51 R	TTAGAACAATTAGGTATTTTATAG
	ISAba1-blaOXA-51	ISAba1-OXA-51 F	CCCATTTCCAATTGGTTCTATC	570	This study
		ISAba1-OXA-51 R	CCATAGCTTTGTTGAGTTTGG
